# Supplementary material for: Interactions between Rhodamine Dyes and Model Membrane Systems—Insights from Molecular Dynamics Simulations
Source: Molecules. 2022 Feb 19;27(4):1420. doi: 10.3390/molecules27041420 (PMC8876248; doi:10.3390/molecules27041420)
Supplement: Supplementary file 1 [file molecules-27-01420-s001.zip]

Archive with 1 entries (1 files):
- Supplemental_Figures.pdf
